# Supplementary material for: Effects of Selective Retina Therapy on Central Serous Chorioretinopathy with Serous Pigment Epithelial Detachments
Source: J Clin Med. 2026 May 19;15(10):3905. doi: 10.3390/jcm15103905 (PMC13207491; doi:10.3390/jcm15103905)
Supplement: Supplementary file 1 [file jcm-15-03905-s001.zip]

Archive with 1 entries (1 files):
- jcm-4286594-supplementary.pdf
